# Supplementary material for: Chitosan Grafted Poly (Ethylene Glycol) Methyl Ether Acrylate Particulate Hydrogels for Drug Delivery Applications
Source: Gels. 2022 Aug 9;8(8):494. doi: 10.3390/gels8080494 (PMC9407074; doi:10.3390/gels8080494)
Supplement: Supplementary file 1 [file gels-08-00494-s001.zip]

Archive with 1 entries (1 files):
- gels-1832182-supplementary.pdf
